# Supplementary material for: Positive Correlation of the Gene Rearrangements and Evolutionary Rates in the Mitochondrial Genomes of Thrips (Insecta: Thysanoptera)
Source: Insects. 2022 Jun 27;13(7):585. doi: 10.3390/insects13070585 (PMC9321049; doi:10.3390/insects13070585)
Supplement: Supplementary file 1 [file insects-13-00585-s001.zip]

Archive with 1 entries (1 files):
- insects-1765699-supplementary.pdf
